# Supplementary material for: The ecological fitness of the tomato potato psyllid after transferring from non-crop host plants to tomato and potato
Source: PLoS One. 2022 Apr 7;17(4):e0266274. doi: 10.1371/journal.pone.0266274 (PMC8989339; doi:10.1371/journal.pone.0266274)
Supplement: S1 Data — (XLSX) [file pone.0266274.s001.xlsx]

## Sheet: Raw-modified-Dave
		time (days)
		eggs	nymphs emergance/day													adults emergance/day
block	trt	3	4	5	6	7	8	9	10	11	12	13	14	15	16	17	18	19	20	21	22	23	24	25	26	27	28	29	30	nymphs	% viable egg	nymph emergence (days)	adults	% eggs to adult	nymphs survival	adults total days to emergenc	nymphs to adult (days)
1	boxthorn-boxthorn	22					1																							1	4.54545	*	0	0	*	*	*
2	boxthorn-boxthorn	13			1	3	3	4	2									5	3	3										13	100	8.2	11	84.6154	84.6154	19.8	11.6
3	boxthorn-boxthorn	3																												*	*	*	*	*	*	*	*
4	boxthorn-boxthorn	12				3			4											1	2	1	1							7	58.3333	8.7	5	41.6667	71.4286	22.4	13.7
5	boxthorn-boxthorn	12																												0	0	*	0	0	*	*	*
6	boxthorn-boxthorn	22				18	1		3											1	4	2	4	4						22	100	7.5	15	68.1818	68.1818	23.4	15.9
1	boxthorn-potato	14		3			1		4	3	2						4	2	4	2										13	92.8571	9.2	12	85.7143	92.3077	19.3	10.1
2	boxthorn-potato	2						1																						*	*	*	*	*	*	*	*
3	boxthorn-potato	8																												0	0	*	0	0	*	*	*
4	boxthorn-potato	13						1			2																			3	23.0769	*	0	0	*	*	*
5	boxthorn-potato	1							1																					*	*	*	*	*	*	*	*
6	boxthorn-potato	15				12														1		1	2	1	1	1	1			12	80	7	8	53.3333	66.6667	24.8	17.8
1	boxthorn-tomato	23		1	6	9	1	1		1		4							4	6	6	3								23	100	8	19	82.6087	82.6087	21	13
2	boxthorn-tomato	11				7	3													2	2	1	1	1	1	1	1			10	90.9091	7.3	10	90.9091	100	23.9	16.6
3	boxthorn-tomato	2																												*	*	*	*	*	*	*	*
4	boxthorn-tomato	10			10																2									10	100	6	2	20	20	*	*
5	boxthorn-tomato	32		4	14	6	1	1	2						4		1	9	11	3	2	2								32	100	7.7	28	87.5	87.5	20.1	12.4
6	boxthorn-tomato	7					1															0								1	14.2857	*	0	0	*	*	*
1	potato-potato	3						1							1							1						1		*	*	*	*	*	*	*	*
2	potato-potato	15			1		3	2							3						1	1	2	1						9	60	10.7	5	33.3333	55.5556	23.6	12.9
3	potato-potato	6						2	1	1	1											2	1	1						5	83.3333	10.2	4	66.6667	80	23.8	13.6
4	potato-potato	13			1		4																			1	1			5	38.4615	7.6	2	15.3846	40	*	*
5	potato-potato	27				10	7	4	2									1	2	4	13	2								23	85.1852	7.9	22	81.4815	95.6522	20.7	12.8
6	potato-potato	18				1		12	5										1	2	3	1		2	3			1		18	100	9.2	13	72.2222	72.2222	23.7	14.5
1	poroporo-potato	14			1																									1	7.14286	*	0	0	*	*	*
2	poroporo-potato	7			1	3												1												4	57.1429	6.8	1	14.2857	25	*	*
3	poroporo-potato	5																												*	*	*	*	*	*	*	*
4	poroporo-potato	10				7													1	3	2									7	70	7	6	60	85.7143	21.2	14.2
5	poroporo-potato	24			10	3	2										1	2	6	1										15	62.5	6.5	10	41.6667	66.6667	19.7	13.2
6	poroporo-potato	9				5	1							1	2					1	2	1								9	100	10	4	44.4444	44.4444	22	12
1	poroporo-poroporo	8			2	3		1												2		3	1							6	75	7	6	75	100	22.5	15.5
2	poroporo-poroporo	19			1	13												2	6	3										14	73.6842	6.9	11	57.8947	78.5714	20.1	13.2
3	poroporo-poroporo	12			9							1						1	4	4										10	83.3333	6.7	9	75	90	20.3	13.6
4	poroporo-poroporo	22		2			5						3						2	3	5									10	45.4545	9.2	10	45.4545	100	21.3	12.1
5	poroporo-poroporo	12				3	3						1	1	4						1	1	1		1					12	100	11.5	4	33.3333	33.3333	23.8	12.3
6	poroporo-poroporo	10			1	5	2	1	1													1			1					10	100	7.6	2	20	20	*	*
1	poroporo-tomato	14					5	2					1					1			1	2	2	1	1					8	57.1429	9	8	57.1429	100	23.3	14.3
2	poroporo-tomato	9			2	4		1				1						1		4		1								8	88.8889	7.8	6	66.6667	75	21	13.2
3	poroporo-tomato	35			17	15	3										2	7	11	3	5	2	1	1	1	1	1			35	100	6.6	35	100	100	21	14.4
4	poroporo-tomato	28	7	9	3	1	1	1	2							3	6	7	6		1	1								24	85.7143	5.6	24	85.7143	100	19	13.4
5	poroporo-tomato	36		4	22	4	3									1	4	7	12	2		1								33	91.6667	6.2	27	75	81.8182	19.5	13.3
6	poroporo-tomato	23		5	14	4										2	4	5	7	3	1									23	100	6	22	95.6522	95.6522	19.4	13.4
1	tomato-tomato	9				4	3																2							7	77.7778	7.4	2	22.2222	28.5714	*	*
2	tomato-tomato	16						5		2	2																			9	56.25	10.1	0	0	0	*	*
3	tomato-tomato	18				8	1	9											2	6	2	1								18	100	8.1	11	61.1111	61.1111	21.21	13.11
4	tomato-tomato	15					1	2					1								1	1								4	26.6667	10	2	13.3333	50	*	*
5	tomato-tomato	16					5	3	2											1			1	2	1	3			1	10	62.5	8.7	9	56.25	90	25.8	17.1
6	tomato-tomato	11				1	1	4	4					1						2	1	3	2							11	100	9.6	8	72.7273	72.7273	22.6	13
